# Supplementary material for: Genetic polymorphisms of PKLR gene and their associations with milk production traits in Chinese Holstein cows
Source: Front Genet. 2022 Sep 2;13:1002706. doi: 10.3389/fgene.2022.1002706 (PMC9479125; doi:10.3389/fgene.2022.1002706)
Supplement: Supplementary file 1 [file Table1.XLS]

## Sheet: Sheet1
Table S1 Descriptive statistics of phenotypic values for dairy production traits of the first and second lactations.
Lactation	Traits	Milk yield (kg)	Fat yield (kg)	Fat percentage (%)	Protein yield (kg)	Protein percentage (%)
1	Mean	10413.2	352.84	3.4	315.92	3.04
	S.D.	1481.55	61.51	0.43	48.17	0.19
	Min	6057.96	184.8	2.06	157.73	2.35
	Max	14505.7	537.97	4.56	457.53	3.51
	C.V.	0.14	0.17	0.13	0.15	0.06
2	Mean	10897.3	390.51	3.59	324.66	2.98
	S.D.	1831.08	80.33	0.47	56.53	0.18
	Min	4625.97	145.05	2.21	137.86	2.36
	Max	14647.8	636.45	4.97	455.02	3.54
	C.V.	0.17	0.21	0.13	0.17	0.06
Note: S.D. means standard error of the mean. Min means minimum. Max means maximum. C.V. means coefficient of variation.
