# Supplementary material for: Genetic polymorphisms of PKLR gene and their associations with milk production traits in Chinese Holstein cows
Source: Front Genet. 2022 Sep 2;13:1002706. doi: 10.3389/fgene.2022.1002706 (PMC9479125; doi:10.3389/fgene.2022.1002706)
Supplement: Supplementary file 2 [file Table4.XLS]

## Sheet: Sheet1
Table S4 Additive, dominant and allele substitution effects of 21 SNPs on milk production traits of PKLR genes in Chinese Holstein.
SNP name	Lactation	genetic effect	Milk yield (kg)	Fat yield (kg)	Fat percentage (%)	Protein yield (kg)	Protein percentage (%)
3:g.15342877C>T	1	additive (a)	11.7679	1.5444	0.009163	2.1067	0.01741*
		dominant (d)	32.1255	3.2327	0.02242	-0.6317	-0.01698*
		substitute (α)	-1.879	0.1711	-0.00036	2.375	0.02462**
	2	additive (a)	221.67**	7.1629**	-0.01295	3.5974*	-0.03092**
		dominant (d)	-170*	-0.4075	0.04496	-3.0704	0.02175*
		substitute (α)	296.06**	7.3412*	-0.03263	4.941*	-0.04044**
3:g.15344349A>C	1	additive (a)	8.4212	1.4638	0.009573	2.035	0.01771**
		dominant (d)	22.2927	2.976	0.02343	-0.8453	-0.01612
		substitute (α)	-1.0755	0.196	-0.00041	2.3951	0.02458**
	2	additive (a)	233.45**	7.4212**	-0.01424	3.9604*	-0.0307**
		dominant (d)	-135.75	0.3389	0.04122	-2.0213	0.02241*
		substitute (α)	293.29**	7.2718*	-0.03241	4.8514*	-0.04058**
3:g.15345216C>T	1	additive (a)	8.4212	1.4638	0.009573	2.035	0.01771**
		dominant (d)	22.2927	2.976	0.02343	-0.8453	-0.01612
		substitute (α)	-1.0755	0.196	-0.00041	2.3951	0.02458**
	2	additive (a)	233.45**	7.4212**	-0.01424	3.9604*	-0.0307**
		dominant (d)	-135.75	0.3389	0.04122	-2.0213	0.02241*
		substitute (α)	293.29**	7.2718*	-0.03241	4.8514*	-0.04058**
3:g.15345227T>C	1	additive (a)	-6.993	-1.3832	-0.00932	-1.9934	-0.01771**
		dominant (d)	18.1895	2.7437	0.02269	-0.9651	-0.01611
		substitute (α)	0.7739	-0.2117	0.00037	-2.4055	-0.02459**
	2	additive (a)	-231.93**	-7.2825**	0.01493	-3.921*	0.03066**
		dominant (d)	-140.12	-0.05645	0.03923	-2.1339	0.02252*
		substitute (α)	-293.92**	-7.3075*	0.03229	-4.865*	0.04062**
3:g.15349740A>G	1	additive (a)	4.7917	1.0958	0.007041	1.8866	0.01731*
		dominant (d)	26.9465	3.4473	0.02666	-0.6421	-0.01549
		substitute (α)	-6.7144	-0.3762	-0.00434	2.1608	0.02393*
	2	additive (a)	228.8**	7.9708**	-0.00657	3.8337*	-0.03048**
		dominant (d)	-128.72	-0.3396	0.03126	-1.8428	0.02196*
		substitute (α)	285.75**	8.121*	-0.0204	4.6489	-0.04019**
3:g.15349768A>G	1	additive (a)	4.7917	1.0958	0.007041	1.8866	0.01731*
		dominant (d)	26.9465	3.4473	0.02666	-0.6421	-0.01549
		substitute (α)	-6.7144	-0.3762	-0.00434	2.1608	0.02393*
	2	additive (a)	228.8**	7.9708**	-0.00657	3.8337*	-0.03048**
		dominant (d)	-128.72	-0.3396	0.03126	-1.8428	0.02196*
		substitute (α)	285.75**	8.121*	-0.0204	4.6489	-0.04019**
3:g.15349978A>G	1	additive (a)	3.3552	1.0148	0.006787	1.8448	0.01732*
		dominant (d)	22.8646	3.2162	0.02593	-0.7613	-0.01547
		substitute (α)	-6.4354	-0.3624	-0.00432	2.1707	0.02394*
	2	additive (a)	227.28**	7.8323**	-0.00726	3.7944*	-0.03044**
		dominant (d)	-133.07	-0.7351	0.02927	-1.955	0.02208*
		substitute (α)	286.37**	8.1587*	-0.02025	4.6625	-0.04024**
3:g.15350548C>T	1	additive (a)	4.7917	1.0958	0.007041	1.8866	0.01731*
		dominant (d)	26.9465	3.4473	0.02666	-0.6421	-0.01549
		substitute (α)	-6.7144	-0.3762	-0.00434	2.1608	0.02393*
	2	additive (a)	228.8**	7.9708**	-0.00657	3.8337*	-0.03048**
		dominant (d)	-128.72	-0.3396	0.03126	-1.8428	0.02196*
		substitute (α)	285.75**	8.121*	-0.0204	4.6489	-0.04019**
3:g.15350655A>G	1	additive (a)	4.7917	1.0958	0.007041	1.8866	0.01731*
		dominant (d)	26.9465	3.4473	0.02666	-0.6421	-0.01549
		substitute (α)	-6.7144	-0.3762	-0.00434	2.1608	0.02393*
	2	additive (a)	228.8**	7.9708**	-0.00657	3.8337*	-0.03048**
		dominant (d)	-128.72	-0.3396	0.03126	-1.8428	0.02196*
		substitute (α)	285.75**	8.121*	-0.0204	4.6489	-0.04019**
3:g.15350805T>C	1	additive (a)	-4.7917	-1.0958	-0.00704	-1.8866	-0.01731*
		dominant (d)	26.9465	3.4473	0.02666	-0.6421	-0.01549
		substitute (α)	6.7144	0.3762	0.004342	-2.1608	-0.02393*
	2	additive (a)	-228.8**	-7.9708**	0.006566	-3.8337*	0.03048**
		dominant (d)	-128.72	-0.3396	0.03126	-1.8428	0.02196*
		substitute (α)	-285.75**	-8.121*	0.0204	-4.6489	0.04019**
3:g.15350898T>C	1	additive (a)	-176.38**	-6.3182*	-0.01185	-5.7637**	-0.00272
		dominant (d)	285.02**	10.0571**	0.01219	7.2002**	-0.01425
		substitute (α)	-357.26**	-12.7005**	-0.01959	-10.333**	0.006322
	2	additive (a)	-11.5748	1.5021	0.02502	0.9271	0.008698
		dominant (d)	29.7179	-4.9025	-0.04377	-2.7408	-0.02905
		substitute (α)	-30.731	4.6622	0.05323	2.6938	0.02743
3:g.15352855T>C	1	additive (a)	-9.036	-1.1834	-0.00633	-1.9984	-0.01714*
		dominant (d)	39.2439	3.7222	0.02482	-0.3157	-0.01596
		substitute (α)	7.7211	0.406	0.004263	-2.1332	-0.02396*
	2	additive (a)	-221.41**	-7.6711**	0.007112	-3.5532*	0.03112**
		dominant (d)	-150.22*	-1.2071	0.02967	-2.6545	0.02009
		substitute (α)	-287.63**	-8.2032*	0.02019	-4.7234*	0.03997**
3:g.15353088A>C	1	additive (a)	6.4196	1.1547	0.007029	1.9282	0.01724*
		dominant (d)	31.5658	3.6147	0.02662	-0.524	-0.01569
		substitute (α)	-7.0274	-0.3851	-0.00431	2.1514	0.02392*
	2	additive (a)	221.41**	7.6711**	-0.00711	3.5532*	-0.03112**
		dominant (d)	-150.22*	-1.2071	0.02967	-2.6545	0.02009
		substitute (α)	287.63**	8.2032*	-0.02019	4.7234*	-0.03997**
3:g.15353235T>C	1	additive (a)	8.3035	-0.5537	-0.00637	-1.4913	-0.01769**
		dominant (d)	52.5307	4.4022*	0.02675	0.006632	-0.01731*
		substitute (α)	30.5135	1.3075	0.004942	-1.4885	-0.02501**
	2	additive (a)	-194.68**	-7.326**	0.000519	-2.9926	0.02851**
		dominant (d)	-136.24	-0.6378	0.02913	-2.3132	0.01876
		substitute (α)	-254.3**	-7.605*	0.01326	-4.0049	0.03672**
3:g.15353254T>C	1	additive (a)	8.3035	-0.5537	-0.00637	-1.4913	-0.01769**
		dominant (d)	52.5307	4.4022*	0.02675	0.006632	-0.01731*
		substitute (α)	30.5135	1.3075	0.004942	-1.4885	-0.02501**
	2	additive (a)	-194.68**	-7.326**	0.000519	-2.9926	0.02851**
		dominant (d)	-136.24	-0.6378	0.02913	-2.3132	0.01876
		substitute (α)	-254.3**	-7.605*	0.01326	-4.0049	0.03672**
3:g.15353292C>G	1	additive (a)	-14.8469	-0.1905	0.00142	1.048	0.0154*
		dominant (d)	70.2016	5.4732*	0.0314	0.7236	-0.01545
		substitute (α)	-44.2192	-2.4805	-0.01172	0.7452	0.02187*
	2	additive (a)	169.58**	6.3692**	-0.00182	2.5381	-0.02568**
		dominant (d)	-106.06	0.546	0.03104	-1.7623	0.01543
		substitute (α)	215.65**	6.132*	-0.0153	3.3036	-0.03238**
3:g.15353330A>G	1	additive (a)	-39.9603	-0.1533	0.01096	0.4666	0.01713**
		dominant (d)	106.46*	5.5434*	0.01895	1.5143	-0.01847*
		substitute (α)	-83.4601	-2.4183	0.003216	-0.1522	0.02467**
	2	additive (a)	176.1**	7.3601**	0.005924	3.1696*	-0.02165**
		dominant (d)	-120.82	-0.9127	0.02128	-2.7045	0.01086
		substitute (α)	227.65**	7.7495**	-0.00315	4.3234*	-0.02628*
3:g.15353342C>T	1	additive (a)	-27.4928	-0.6604	0.000558	0.5455	0.01403*
		dominant (d)	96.7325	6.6042**	0.03414	1.5197	-0.01523
		substitute (α)	-66.6114	-3.3312	-0.01325	-0.06909	0.02019*
	2	additive (a)	158.42**	5.4328*	-0.00659	2.6083	-0.02148**
		dominant (d)	-97.4487	1.6764	0.03831	-1.9591	0.01069
		substitute (α)	199.99**	4.7176	-0.02293	3.4441	-0.02604*
3:g.15355389T>C	1	additive (a)	-919.03**	-29.6934**	0.05002	-21.7102**	0.08075**
		dominant (d)	849.94**	23.8465**	-0.08272	19.1002**	-0.08505**
		substitute (α)	-600.13**	-20.7462**	0.01898	-14.5438**	0.04884*
	2	additive (a)	57.634	1.0153	-0.0445	3.494	0.002886
		dominant (d)	-176.49	-10.8171	0.009075	-5.7455	0.008848
		substitute (α)	-9.8566	-3.1211	-0.04103	1.2969	0.006269
3:g.15355514T>C	1	additive (a)	-895.97**	-27.1858**	0.07531	-18.5821**	0.1105**
		dominant (d)	836.61**	21.7518*	-0.1075	16.206*	-0.1153**
		substitute (α)	-579.56**	-18.9593**	0.03464	-12.453**	0.06689**
	2	additive (a)	-45.0451	-12.7317	-0.1408	-1.9328	-0.02313
		dominant (d)	-104.77	1.6791	0.1032	-1.4844	0.03223
		substitute (α)	-85.2577	-12.0872*	-0.1012	-2.5025	-0.01076
3:g.15355833A>G	1	additive (a)	-1338.14**	-44.021**	0.05757	-34.718**	0.08307*
		dominant (d)	1176.5**	37.1509**	-0.06568	30.331**	-0.07538*
		substitute (α)	-1785.44**	-58.1458**	0.08254	-46.2498**	0.1117*
	2	additive (a)	-69.539	8.923	0.08174	3.7301	0.03997
		dominant (d)	56.7819	-19.6697*	-0.1694	-6.6034	-0.0681*
		substitute (α)	-92.0588	16.724	0.1489	6.349	0.06698
Note: * means P＜0.05, ** means P＜0.01.
