# Supplementary material for: Genetic polymorphisms of PKLR gene and their associations with milk production traits in Chinese Holstein cows
Source: Front Genet. 2022 Sep 2;13:1002706. doi: 10.3389/fgene.2022.1002706 (PMC9479125; doi:10.3389/fgene.2022.1002706)
Supplement: Supplementary file 3 [file Table2.XLS]

## Sheet: Sheet1
Table S2 Information of primers for PCR amplification.
Primer	Location	Primer sequence (5'-3')	Product size (bp)	Annealing Temp (℃)
PKLR-1	5′ regulatory region	F-cacatgctgtgtgctcagtg	404	60
		R-ggtgccaagtgaggagagac
PKLR-2	5′ regulatory region	F-atccttttgggtctggaagc	500	60
		R-atgccgagactctgaggaag
PKLR-3	5′ regulatory region	F-agaacactggagtgggttgc	411	60
		R-gatcatggtgctggaacaga
PKLR-4	5′ regulatory region	F-ctaaaacgcatccccttctc	535	60
		R-gatccctgggttggaaagat
PKLR-5	exon 1	F-ccatcccctttcttcaacct	804	60
		R-gaacacagatcctccccaaa
PKLR-6	exon 2	F-gtgtgggtgggagaacaaat	446	60
		R-cccactccctcctttgagtt
PKLR-7	exon 3	F-ccacacagcccctttgtact	283	60
		R-acacaaaagatgaggcagca
PKLR-8	exon 4	F-aactgccctggctgctatatt	293	60
		R-cctccaaacatttccaccac
PKLR-9	exon 5	F-aaaggtcgggtgacaggact	575	60
		R-ccagaggatcactgagttcg
PKLR-10	exon 6	F-ggtgcagcttgaaggaagtt	440	60
		R-aacttctaacccgccaatcc
PKLR-11	exon 7	F-acgtccatgtgccattctgt	809	60
		R-agggtcaaacattggacagc
PKLR-12	exon 8	F-acccccgttttcagatgag	717	60
		R-taggcttccagctcccatag
PKLR-13	exon 9	F-ggcaggtattcttacacccact	442	60
		R-ggaccagaggagagaagcaa
PKLR-14	exon 10	F-tatgggtgcccttgaagaag	826	60
		R-tgtgtgtgggaacaaagtgg
PKLR-15	exon 11	F-ccactccccatttgctctc	820	60
		R-aggaggcttctccttcctgt
PKLR-16	3′ regulatory region	F-ggggatctagactggcacac	755	60
		R-agctgtctgccaacatgtga
PKLR-17	3′ regulatory region	F-tactgcacccaagggcttac	831	60
		R-ccttgactccatcttgttaccc
PKLR-18	3′ regulatory region	F-gaaattatcccagggggaag	468	60
		R-ccgtatcggtgaggtcca
Note: F means forward primer; R means reverse primer.
