# Supplementary material for: Genetic polymorphisms of PKLR gene and their associations with milk production traits in Chinese Holstein cows
Source: Front Genet. 2022 Sep 2;13:1002706. doi: 10.3389/fgene.2022.1002706 (PMC9479125; doi:10.3389/fgene.2022.1002706)
Supplement: Supplementary file 4 [file Table5.XLS]

## Sheet: Sheet1
Table S5 Results of PKLR haplotypes analysis (LSM ± SE)
Lactation	Haplotype combination	Milk yield (kg)	Fat yield (kg)	Fat percentage (%)	Protein yield (kg)	Protein percentage (%)
1	H1H1（236）	10174±286.51a	331.99±13.0125A	3.3085±0.1194a	304.01±9.4706	2.9988±0.03631AaBcd
	H1H2（249）	10233±285.67ab	339.31±12.9769B	3.3599±0.119b	306.68±9.4446	3.0084±0.03621AaBbc
	H1H3（192）	10274±288.51ab	337.15±13.089AB	3.3289±0.1201ab	306.15±9.5264	2.9928±0.03661Aabcd
	H2H2（66）	10184±298.13ab	334.75±13.4aAB	3.3277±0.1237ab	307.55±9.7545	3.0328±0.0383Bbcd
	H2H3（89）	10399±293.8b	341.81±13.2579B	3.3251±0.1221ab	308.55±9.6504	2.9778±0.03756Aabd
	P	0.1318	0.011	0.3431	0.3454	0.0145
2	H1H1（173）	10984±338.65Aa	401.07±15.5542A	3.6329±0.1417	325.16±11.3186ABbc	2.9743±0.04209Aac
	H1H2（170）	11190±336.77Ab	414.3±15.4861BC	3.6661±0.141	329.89±11.2688AaBbd	2.9616±0.04179AaBbc
	H1H3（125）	11138±343Aab	403.48±15.7156A	3.6105±0.1434	326.7±11.4366ABbcd	2.9446±0.04276ABbCc
	H2H2（42）	11539±352.91aBb	422.25±16.0145B	3.6289±0.147	334.04±11.656Aacd	2.8969±0.04464aCc
	H2H3（60）	11092±342Aab	405.69±15.6191AC	3.6464±0.1428	322.45±11.3668aBbc	2.9227±0.04293aBbC
	P	0.0003	<.0001	0.5868	0.0183	0.0001
Note: LSM ± SE: Least Squares Mean ± Standard Deviation. a,b,c,d means within a column with no common superscript letters differ at P <0.05. A,B,C means within a column with no common superscript letters differ at P <0.01. Genotype of H1, H2, H3 and H4 is TCTCGGGTGCTCCCCGGTCCG, CACTAAACATTTATTCACTTA, TCTCGGGTGCCCCCCGGTCCG and TCTCGGGTGCTCCCCGGTTTA.
