# Supplementary material for: Genetic polymorphisms of PKLR gene and their associations with milk production traits in Chinese Holstein cows
Source: Front Genet. 2022 Sep 2;13:1002706. doi: 10.3389/fgene.2022.1002706 (PMC9479125; doi:10.3389/fgene.2022.1002706)
Supplement: Supplementary file 5 [file Table3.XLS]

## Sheet: Sheet1
Table S3 The reaction system and operational procedure for PCR amplification.
Reaction System	Content	Dosage	Total Volume
	Forward primer (10 pmol/μL)	1.25μL	25μL
	Reverse primer (10 pmol/μL)	1.25μL
	2×TAq MAster Mix	12.5μL
	cDNA (50-100 ng/μL)	2μL
	ddH2O	8μL
Reaction Procedure	Temperature	Time	Cycle No.
	95℃	5min	1
	95℃	30sec	35
	Tm (℃)	30sec
	72℃	40sec
	72℃	10min	1
	4℃	forever	1
